# Supplementary material for: MGP Promotes Colon Cancer Proliferation by Activating the NF-κB Pathway through Upregulation of the Calcium Signaling Pathway
Source: Mol Ther Oncolytics. 2020 Apr 19;17:371–83. doi: 10.1016/j.omto.2020.04.005 (PMC7210384; doi:10.1016/j.omto.2020.04.005)
Supplement: Table S2. The Detailed Histology Scores of 80 Pairs of Colon Cancer Patients’ Tissues [file mmc2.xls]

## Sheet: 详细病理资料
Table S2. MGP expression and clinical characteristics of 80 pairs of patients' tissues.
	Colon cancer-IHC score			Adjacent normal tissue-IHC score
Case	Cytoplasm staining intensity	Cytoplasm staining range	Final score	Cytoplasm staining intensity	Cytoplasm staining range	Final score	Sex	Age(years)	Tumor surgery organ	Distant metastasis	If the primary organ	If the metastasis organ	Pathological typing	Pathological grade	T	N	M	AJCC stage
1	1	2	3	0	0	0	Female	70	Colon	None	Yes	No	Adenocarcinoma	Ⅱ	T1	N0	M0	1
2	1	3	4	None	None	None	Female	70	Colon	None	Yes	No	Adenocarcinoma	Ⅱ	T1	N0	M0	1
3	2	2	4	0	0	0	Male	82	Colon	None	Yes	No	Adenocarcinoma	Ⅱ	T1	N0	M0	1
4	1	1	2	0	0	0	Male	71	Colon	None	Yes	No	Adenocarcinoma	Ⅰ-Ⅱ	T1	N0	M0	1
5	2	3	5	1	1	2	Male	60	Colon	None	Yes	No	Adenocarcinoma	Ⅰ-Ⅱ	T2	N0	M0	1
6	2	2	4	0	0	0	Female	67	Colon	None	Yes	No	Tubular adenocarcinoma	Ⅰ-Ⅱ	T2	N0	M0	1
7	2	2	4	1	1	2	Male	38	Colon	None	Yes	No	Mucinous adenocarcinoma, partial tubular adenocarcinoma	Ⅱ	T2	N0	M0	1
8	1	2	3	0	0	0	Female	54	Colon	None	Yes	No	Tubular papillary adenocarcinoma	Ⅱ	T2	N0	M0	1
9	1	3	4	1	1	2	Male	70	Colon	None	Yes	No	Adenocarcinoma	Ⅰ-Ⅱ	T2	N0	M0	1
10	2	3	5	2	1	3	Male	59	Colon	None	Yes	No	Tubular adenocarcinoma	Ⅱ	T2	N0	M0	1
11	2	3	5	1	1	2	Female	66	Colon	None	Yes	No	Adenocarcinoma	Ⅱ	T2	N0	M0	1
12	2	3	5	2	2	4	Male	69	Colon		Yes	No	Adenocarcinoma	Ⅰ-Ⅱ	T2	N0	M0	1
13	3	3	6	None	None	None	Female	64	Colon		Yes	No	Adenocarcinoma	Ⅱ	T2	N0	M0	1
14	1	3	4	1	1	2	Male	70	Colon	None	Yes	No	Adenocarcinoma	Ⅰ-Ⅱ	T2	N0	M0	1
15	2	3	5	2	2	4	Male	69	Colon		Yes	No	Adenocarcinoma	Ⅰ-Ⅱ	T2	N0	M0	1
16	2	3	5	2	1	3	Female	52	Colon	None	Yes	No	Adenocarcinoma	Ⅱ	T3	N0	M0	2A
17	2	2	4	0	0	0	Female	58	Colon	None	Yes	No	Adenocarcinoma	Ⅰ-Ⅱ	T3	N0	M0	2A
18	1	2	3	1	1	2	Female	60	Colon	None	Yes	No	Adenocarcinoma	Ⅱ-Ⅲ	T3	N0	M0	2A
19	2	3	5	0	0	0	Male	60	Colon	None	Yes	No	Adenocarcinoma	Ⅱ-Ⅲ	T3	N0	M0	2A
20	2	3	5	2	1	3	Male	58	Colon	None	Yes	No	Adenocarcinoma	Ⅱ	T3	N0	M0	2A
21	3	3	6	2	1	3	Female	65	Colon	None	Yes	No	Adenocarcinoma	Ⅱ	T3	N0	M0	2A
22	3	3	6	2	2	4	Female	55	Colon		Yes	No	Adenocarcinoma	Ⅱ	T3	N0	M0	2A
23	3	3	6	2	1	3	Male	52	Colon		Yes	No	Adenocarcinoma	Ⅱ	T3	N0	M0	2A
24	3	3	6	2	2	4	Male	55	Colon		Yes	No	Adenocarcinoma	Ⅱ	T3	N0	M0	2A
25	3	3	6	2	1	3	Male	61	Colon		Yes	No	Adenocarcinoma	Ⅱ	T3	N0	M0	2A
26	3	3	6	2	2	4	Female	58	Colon		Yes	No	Adenocarcinoma	Ⅰ-Ⅱ	T3	N0	M0	2A
27	3	3	6	2	1	3	Female	77	Colon		Yes	No	Adenocarcinoma	Ⅱ-Ⅲ	T3	N0	M0	2A
28	3	3	6	2	2	4	Male	80	Colon		Yes	No	Adenocarcinoma	Ⅰ-Ⅱ	T3	N0	M0	2A
29	2	2	4	0	0	0	Female	58	Colon	None	Yes	No	Adenocarcinoma	Ⅰ-Ⅱ	T3	N0	M0	2A
30	3	3	6	2	2	4	Male	None	Colon	None	Yes	No	Tubular papillary adenocarcinoma	Ⅱ	T4a	N0	M0	2B
31	3	3	6	3	2	5	Female	71	Colon	None	Yes	No	Tubular adenocarcinoma	Ⅱ-Ⅲ	T4a	N0	M0	2B
32	3	3	6	3	1	4	Male	40	Colon	None	Yes	No	Tubular papillary adenocarcinoma	Ⅱ	T4a	N0	M0	2B
33	3	3	6	2	1	3	Male	53	Colon	None	Yes	No	Tubular adenocarcinoma	Ⅱ	T4a	N0	M0	2B
34	3	3	6	2	2	4	Female	76	Colon	None	Yes	No	Tubular papillary adenocarcinoma	Ⅱ	T4a	N0	M0	2B
35	3	3	6	1	1	2	Male	42	Colon	None	Yes	No	Tubular adenocarcinoma	Ⅱ	T4a	N0	M0	2B
36	2	3	5	1	1	2	Male	50	Colon		Yes	No	Adenocarcinoma, partial mucinous adenocarcinoma	Ⅱ	T4a	N0	M0	2B
37	3	3	6	1	2	3	Male	44	Colon		Yes	No	Mucinous adenocarcinoma, partial signet ring cell carcinoma	Ⅲ	T4a	N0	M0	2B
38	3	3	6	0	0	0	Female	71	Colon	None	Yes	No	Adenocarcinoma	Ⅱ	T4b	N0	M0	2C
39	3	3	6	2	1	3	Male	62	Colon	None	Yes	No	Adenocarcinoma	Ⅰ-Ⅱ	T4b	N0	M0	2C
40	3	3	6	2	1	3	Male	81	Colon	None	Yes	No	Adenocarcinoma	Ⅱ	T3	N1a	M0	3B
41	3	3	6	2	1	3	Male	73	Colon	None	Yes	No	Adenocarcinoma	Ⅱ	T3	N1a	M0	3B
42	3	3	6	2	1	3	Male	79	Colon	None	Yes	No	Adenocarcinoma	Ⅱ	T3	N1a	M0	3B
43	2	3	5	0	0	0	Male	51	Colon	None	Yes	No	Adenocarcinoma	Ⅱ	T3	N1a	M0	3B
44	1	2	3	0	0	0	Female	71	Colon	None	Yes	No	Adenocarcinoma	Ⅱ	T3	N1b	M0	3B
45	3	3	6	2	1	3	Male	71	Colon	None	Yes	No	Tubular adenocarcinoma	Ⅱ	T3	N1b	M0	3B
46	3	3	6	2	2	4	Male	78	Colon	None	Yes	No	Tubular adenocarcinoma	Ⅱ	T3	N1a	M0	3B
47	3	3	6	2	3	5	Male	72	Colon	None	Yes	No	Adenocarcinoma	Ⅲ	T3	N1a	M0	3B
48	3	3	6	2	1	3	Female	40	Colon	None	Yes	No	Tubular adenocarcinoma, partial mucinous adenocarcinoma	Ⅱ	T3	N1a	M0	3B
49	3	3	6	2	2	4	Male	70	Colon	None	Yes	No	Tubular adenocarcinoma	Ⅱ	T3	N1b	M0	3B
50	3	3	6	2	3	5	Female	83	Colon		Yes	No	Adenocarcinoma	Ⅲ	T3	N1b	M0	3B
51	3	3	6	2	2	4	Male	78	Colon		Yes	No	Adenocarcinoma	Ⅱ-Ⅲ	T3	N1b	M0	3B
52	1	3	4	1	1	2	Female	None	Colon	None	Yes	No	Adenocarcinoma, partly papillary adenocarcinoma	Ⅲ	T4a	N1b	M0	3B
53	2	3	5	2	1	3	Male	51	Colon	None	Yes	No	Tubular adenocarcinoma	Ⅱ	T4a	N1a	M0	3B
54	3	3	6	2	1	3	Male	75	Colon	None	Yes	No	Tubular adenocarcinoma	Ⅱ	T4a	N1b	M0	3B
55	3	3	6	2	2	4	Female	71	Colon	None	Yes	No	Tubular adenocarcinoma	Ⅰ-Ⅱ	T4a	N1b	M0	3B
56	3	3	6	3	2	5	Male	64	Colon	None	Yes	No	Tubular papillary adenocarcinoma	Ⅱ	T4a	N1a	M0	3B
57	3	3	6	2	1	3	Female	68	Colon	None	Yes	No	Signet ring cell carcinoma	Ⅲ	T3	N2a	M0	3B
58	3	3	6	1	2	3	Female	83	Colon	None	Yes	No	Mucinous adenocarcinoma	Ⅱ-Ⅲ	T3	N2a	M0	3B
59	3	3	6	1	1	2	Female	63	Colon	None	Yes	No	Adenocarcinoma	Ⅱ	T3	N2a	M0	3B
60	1	2	3	0	0	0	Male	63	Colon	None	Yes	No	Adenocarcinoma	Ⅱ	T3	N2a	M0	3B
61	2	3	5	1	2	3	Male	60	Colon	None	Yes	No	Tubular adenocarcinoma	Ⅱ	T3	N2a	M0	3B
62	3	3	6	1	2	3	Male	63	Colon	None	Yes	No	Adenocarcinoma	Ⅱ	T3	N2a	M0	3B
63	3	3	6	2	3	5	Male	72	Colon	None	Yes	No	Adenocarcinoma	Ⅲ	T3	N1a	M0	3B
64	3	3	6	2	1	3	Female	58	Colon	None	Yes	No	Adenocarcinoma, partial signet ring cell carcinoma	Ⅱ-Ⅲ	T4a	N2b	M0	3C
65	2	2	4	1	1	2	Female	41	Colon	None	Yes	No	Signet ring cell carcinoma	Ⅲ	T4a	N2b	M0	3C
66	3	2	5	2	1	3	Male	26	Colon	None	Yes	No	Mucinous adenocarcinoma	Ⅱ	T4b	N1b	M0	3C
67	3	3	6	2	2	4	Male	80	Colon	None	Yes	No	Tubular adenocarcinoma	Ⅱ	T4a	N2b	M0	3C
68	3	3	6	2	1	3	Male	65	Colon	None	Yes	No	Tubular adenocarcinoma	Ⅱ	T4b	N1b	M0	3C
69	1	2	3	1	1	2	Female	67	Colon	None	Yes	No	Tubular adenocarcinoma	Ⅱ-Ⅲ	T4a	N2a	M0	3C
70	1	2	3	2	1	3	Male	74	Colon	Liver	Yes	No	Mucinous adenocarcinoma	Ⅰ-Ⅱ	T3	N1b	M1a	4A
71	3	3	6	2	1	3	Female	82	Colon	Liver	Yes	No	Adenocarcinoma	Ⅱ-Ⅲ	T4b	N1a	M1a	4A
72	3	3	6	1	1	2	Male	43	Colon	Liver	Yes	No	Adenocarcinoma	Ⅱ	——	N2a	M1a	4A
73	3	3	6	2	1	3	Male	53	Colon	Liver	Yes	No	Adenocarcinoma	Ⅱ	——	N2b	M1a	4A
74	3	3	6	1	1	2	Male	49	Colon	Liver	Yes	No	Adenocarcinoma	Ⅱ	——	N0	M1a	4A
75	2	3	5	1	1	2	Male	53	Colon	Liver	Yes	No	Adenocarcinoma	Ⅱ	——	N2b	M1a	4A
76	2	3	5	1	1	2	Female	58	Colon	Spleen	Yes	No	Adenocarcinoma, partial mucinous adenocarcinoma	Ⅱ	T3	N0	M1a	4A
77	1	3	4	1	1	2	Female	49	Colon	Liver	Yes	No	Adenocarcinoma	Ⅱ	T3	N1b	M1a	4A
78	3	3	6	2	3	5	Female	83	Colon		Yes	No	Adenocarcinoma	Ⅲ	T3	N1b	M1a	4A
79	1	2	3	1	1	2	Male	62	Colon	Pelvic、liver	Yes	No	Adenocarcinoma, partial mucinous adenocarcinoma	Ⅱ-Ⅲ	T3	N0	M1b	4B
80	2	3	5	1	1	2	Female	45	Colon	Cancerous tissue infiltration or metastasis was seen in the "peritoneal metastatic nodules" fibrous tissue.	Yes	No	Tubular papillary adenocarcinoma, partial mucinous adenocarcinoma	Ⅱ-Ⅲ	T4b	N1b	M1b	4B
