# Supplementary material for: MGP Promotes Colon Cancer Proliferation by Activating the NF-κB Pathway through Upregulation of the Calcium Signaling Pathway
Source: Mol Ther Oncolytics. 2020 Apr 19;17:371–83. doi: 10.1016/j.omto.2020.04.005 (PMC7210384; doi:10.1016/j.omto.2020.04.005)
Supplement: Table S4. Details and the Raw Data of the GSEA (KEGG) Analysis for MGP [file mmc3.xls]

## Sheet: 6bf68135237ce3b2
Table S4. GSEA (KEGG) analysis for MGP.
NAME	GS<br> follow link to MSigDB	GS DETAILS	SIZE	ES	NES	NOM p-val	FDR q-val	FWER p-val	RANK AT MAX	LEADING EDGE
KEGG_VASCULAR_SMOOTH_MUSCLE_CONTRACTION	KEGG_VASCULAR_SMOOTH_MUSCLE_CONTRACTION	Details ...	109	0.621162	2.11977	0.00345423	0.211832	0.049	2812	tags=37%, list=17%, signal=44%
KEGG_NEUROACTIVE_LIGAND_RECEPTOR_INTERACTION	KEGG_NEUROACTIVE_LIGAND_RECEPTOR_INTERACTION	Details ...	262	0.574865	2.10532	0.0176282	0.115971	0.054	4013	tags=41%, list=24%, signal=53%
KEGG_FOCAL_ADHESION	KEGG_FOCAL_ADHESION	Details ...	196	0.655505	2.09002	0	0.0844043	0.058	3181	tags=47%, list=19%, signal=57%
KEGG_LEUKOCYTE_TRANSENDOTHELIAL_MIGRATION	KEGG_LEUKOCYTE_TRANSENDOTHELIAL_MIGRATION	Details ...	109	0.636136	2.07923	0	0.0670366	0.06	3181	tags=43%, list=19%, signal=53%
KEGG_CELL_ADHESION_MOLECULES_CAMS	KEGG_CELL_ADHESION_MOLECULES_CAMS	Details ...	107	0.675954	2.03978	0	0.0661917	0.078	3106	tags=56%, list=18%, signal=68%
KEGG_DILATED_CARDIOMYOPATHY	KEGG_DILATED_CARDIOMYOPATHY	Details ...	90	0.625322	2.03669	0	0.055946	0.08	3100	tags=42%, list=18%, signal=51%
KEGG_CYTOKINE_CYTOKINE_RECEPTOR_INTERACTION	KEGG_CYTOKINE_CYTOKINE_RECEPTOR_INTERACTION	Details ...	243	0.60039	2.02828	0.0033389	0.0514574	0.084	4234	tags=50%, list=25%, signal=65%
KEGG_JAK_STAT_SIGNALING_PATHWAY	KEGG_JAK_STAT_SIGNALING_PATHWAY	Details ...	143	0.588231	2.02532	0	0.0460823	0.087	4234	tags=46%, list=25%, signal=61%
KEGG_CALCIUM_SIGNALING_PATHWAY	KEGG_CALCIUM_SIGNALING_PATHWAY	Details ...	171	0.567215	2.0185	0.00167504	0.0430899	0.091	3215	tags=38%, list=19%, signal=46%
KEGG_VIRAL_MYOCARDITIS	KEGG_VIRAL_MYOCARDITIS	Details ...	50	0.635463	2.00619	0	0.0417533	0.095	3181	tags=50%, list=19%, signal=61%
KEGG_CHEMOKINE_SIGNALING_PATHWAY	KEGG_CHEMOKINE_SIGNALING_PATHWAY	Details ...	179	0.590935	2.00223	0	0.0394235	0.1	3892	tags=49%, list=23%, signal=63%
KEGG_HYPERTROPHIC_CARDIOMYOPATHY_HCM	KEGG_HYPERTROPHIC_CARDIOMYOPATHY_HCM	Details ...	83	0.609077	1.99143	0.00162338	0.0383558	0.109	3100	tags=40%, list=18%, signal=48%
KEGG_MELANOMA	KEGG_MELANOMA	Details ...	70	0.578187	1.97906	0	0.0373473	0.114	1792	tags=27%, list=11%, signal=30%
KEGG_HEDGEHOG_SIGNALING_PATHWAY	KEGG_HEDGEHOG_SIGNALING_PATHWAY	Details ...	56	0.600056	1.95077	0	0.0406477	0.133	2979	tags=30%, list=18%, signal=37%
KEGG_AXON_GUIDANCE	KEGG_AXON_GUIDANCE	Details ...	127	0.553021	1.94955	0.00347222	0.0382822	0.135	4041	tags=42%, list=24%, signal=54%
KEGG_REGULATION_OF_ACTIN_CYTOSKELETON	KEGG_REGULATION_OF_ACTIN_CYTOSKELETON	Details ...	207	0.548365	1.94022	0	0.0383464	0.142	4118	tags=43%, list=24%, signal=56%
KEGG_MAPK_SIGNALING_PATHWAY	KEGG_MAPK_SIGNALING_PATHWAY	Details ...	261	0.484526	1.92038	0	0.0403467	0.162	5001	tags=41%, list=29%, signal=58%
KEGG_ECM_RECEPTOR_INTERACTION	KEGG_ECM_RECEPTOR_INTERACTION	Details ...	82	0.719171	1.90346	0.00192308	0.0420234	0.183	3142	tags=62%, list=19%, signal=76%
KEGG_PATHWAYS_IN_CANCER	KEGG_PATHWAYS_IN_CANCER	Details ...	321	0.488051	1.89831	0	0.0412702	0.192	3849	tags=36%, list=23%, signal=45%
KEGG_PRION_DISEASES	KEGG_PRION_DISEASES	Details ...	35	0.623692	1.89297	0.017094	0.0405486	0.199	2909	tags=34%, list=17%, signal=41%
KEGG_FC_GAMMA_R_MEDIATED_PHAGOCYTOSIS	KEGG_FC_GAMMA_R_MEDIATED_PHAGOCYTOSIS		90	0.541451	1.89168	0.0018018	0.0388793	0.199	3778	tags=41%, list=22%, signal=53%
KEGG_HEMATOPOIETIC_CELL_LINEAGE	KEGG_HEMATOPOIETIC_CELL_LINEAGE		76	0.653425	1.88394	0.00699301	0.0389773	0.21	3446	tags=55%, list=20%, signal=69%
KEGG_ARRHYTHMOGENIC_RIGHT_VENTRICULAR_CARDIOMYOPATHY_ARVC	KEGG_ARRHYTHMOGENIC_RIGHT_VENTRICULAR_CARDIOMYOPATHY_ARVC		74	0.600852	1.87178	0.0034662	0.0403681	0.223	3100	tags=42%, list=18%, signal=51%
KEGG_RENAL_CELL_CARCINOMA	KEGG_RENAL_CELL_CARCINOMA		70	0.54949	1.8611	0	0.040953	0.237	4272	tags=43%, list=25%, signal=57%
KEGG_FC_EPSILON_RI_SIGNALING_PATHWAY	KEGG_FC_EPSILON_RI_SIGNALING_PATHWAY		75	0.535882	1.85798	0	0.0401678	0.24	4161	tags=39%, list=25%, signal=51%
KEGG_ASTHMA	KEGG_ASTHMA		16	0.751582	1.83723	0.00173913	0.0438502	0.268	3438	tags=63%, list=20%, signal=78%
KEGG_MELANOGENESIS	KEGG_MELANOGENESIS		99	0.507117	1.83443	0	0.0432242	0.277	4985	tags=42%, list=29%, signal=60%
KEGG_B_CELL_RECEPTOR_SIGNALING_PATHWAY	KEGG_B_CELL_RECEPTOR_SIGNALING_PATHWAY		73	0.56774	1.8316	0.018622	0.0425009	0.282	3999	tags=47%, list=24%, signal=61%
KEGG_ARACHIDONIC_ACID_METABOLISM	KEGG_ARACHIDONIC_ACID_METABOLISM		52	0.537996	1.82983	0.016129	0.0413077	0.282	1984	tags=19%, list=12%, signal=22%
KEGG_BASAL_CELL_CARCINOMA	KEGG_BASAL_CELL_CARCINOMA		55	0.566062	1.81873	0.00516351	0.0425575	0.3	3056	tags=33%, list=18%, signal=40%
KEGG_LONG_TERM_DEPRESSION	KEGG_LONG_TERM_DEPRESSION		66	0.523086	1.80213	0.013468	0.0459581	0.326	2441	tags=26%, list=14%, signal=30%
KEGG_ADIPOCYTOKINE_SIGNALING_PATHWAY	KEGG_ADIPOCYTOKINE_SIGNALING_PATHWAY		67	0.504886	1.79931	0.00851789	0.0456355	0.329	3819	tags=36%, list=23%, signal=46%
KEGG_GAP_JUNCTION	KEGG_GAP_JUNCTION		84	0.510944	1.78039	0.0017094	0.0490934	0.361	3999	tags=39%, list=24%, signal=51%
KEGG_MTOR_SIGNALING_PATHWAY	KEGG_MTOR_SIGNALING_PATHWAY		50	0.485269	1.76629	0	0.052328	0.383	3778	tags=36%, list=22%, signal=46%
KEGG_TGF_BETA_SIGNALING_PATHWAY	KEGG_TGF_BETA_SIGNALING_PATHWAY		83	0.523857	1.7624	0.0034904	0.0520982	0.398	4219	tags=42%, list=25%, signal=56%
KEGG_ABC_TRANSPORTERS	KEGG_ABC_TRANSPORTERS		44	0.517606	1.76025	0.028169	0.0514994	0.403	1516	tags=16%, list=9%, signal=17%
KEGG_LEISHMANIA_INFECTION	KEGG_LEISHMANIA_INFECTION		56	0.583974	1.74912	0.0161871	0.0542449	0.425	3784	tags=46%, list=22%, signal=60%
KEGG_TOLL_LIKE_RECEPTOR_SIGNALING_PATHWAY	KEGG_TOLL_LIKE_RECEPTOR_SIGNALING_PATHWAY		98	0.524446	1.74568	0.0180505	0.0541129	0.431	3778	tags=38%, list=22%, signal=48%
KEGG_T_CELL_RECEPTOR_SIGNALING_PATHWAY	KEGG_T_CELL_RECEPTOR_SIGNALING_PATHWAY		105	0.523176	1.73351	0.0257353	0.0572558	0.459	3820	tags=45%, list=23%, signal=57%
KEGG_PROSTATE_CANCER	KEGG_PROSTATE_CANCER		88	0.478874	1.73311	0.00675676	0.0559239	0.459	3999	tags=35%, list=24%, signal=46%
KEGG_TIGHT_JUNCTION	KEGG_TIGHT_JUNCTION		125	0.453231	1.72844	0.00838926	0.0559765	0.466	3881	tags=28%, list=23%, signal=36%
KEGG_ACUTE_MYELOID_LEUKEMIA	KEGG_ACUTE_MYELOID_LEUKEMIA		57	0.534838	1.72559	0.00375235	0.0558175	0.475	3999	tags=42%, list=24%, signal=55%
KEGG_WNT_SIGNALING_PATHWAY	KEGG_WNT_SIGNALING_PATHWAY		148	0.442126	1.72546	0.00161812	0.0545194	0.475	4969	tags=36%, list=29%, signal=50%
KEGG_VEGF_SIGNALING_PATHWAY	KEGG_VEGF_SIGNALING_PATHWAY		72	0.473313	1.72484	0.0052356	0.0536117	0.478	3820	tags=31%, list=23%, signal=39%
KEGG_NEUROTROPHIN_SIGNALING_PATHWAY	KEGG_NEUROTROPHIN_SIGNALING_PATHWAY		125	0.457513	1.71976	0.0017094	0.054506	0.49	4995	tags=42%, list=29%, signal=60%
KEGG_PANCREATIC_CANCER	KEGG_PANCREATIC_CANCER		70	0.486492	1.70987	0.00694444	0.056806	0.516	3849	tags=33%, list=23%, signal=42%
KEGG_NATURAL_KILLER_CELL_MEDIATED_CYTOTOXICITY	KEGG_NATURAL_KILLER_CELL_MEDIATED_CYTOTOXICITY		121	0.508506	1.69693	0.0409982	0.0603821	0.54	3999	tags=35%, list=24%, signal=45%
KEGG_ERBB_SIGNALING_PATHWAY	KEGG_ERBB_SIGNALING_PATHWAY		87	0.461377	1.69594	0.00500835	0.059387	0.541	4865	tags=38%, list=29%, signal=53%
KEGG_AUTOIMMUNE_THYROID_DISEASE	KEGG_AUTOIMMUNE_THYROID_DISEASE		30	0.589093	1.69267	0.0366667	0.0592326	0.546	4541	tags=40%, list=27%, signal=55%
KEGG_GLYCOSPHINGOLIPID_BIOSYNTHESIS_GANGLIO_SERIES	KEGG_GLYCOSPHINGOLIPID_BIOSYNTHESIS_GANGLIO_SERIES		15	0.658656	1.68296	0.0179856	0.0617351	0.558	4215	tags=67%, list=25%, signal=89%
KEGG_INSULIN_SIGNALING_PATHWAY	KEGG_INSULIN_SIGNALING_PATHWAY		130	0.411989	1.66069	0.00321543	0.0685998	0.605	4458	tags=32%, list=26%, signal=42%
KEGG_RENIN_ANGIOTENSIN_SYSTEM	KEGG_RENIN_ANGIOTENSIN_SYSTEM		17	0.61852	1.65673	0.0391459	0.0691468	0.616	2754	tags=35%, list=16%, signal=42%
KEGG_GLYCOSAMINOGLYCAN_BIOSYNTHESIS_CHONDROITIN_SULFATE	KEGG_GLYCOSAMINOGLYCAN_BIOSYNTHESIS_CHONDROITIN_SULFATE		20	0.701166	1.65667	0.0136452	0.067862	0.617	4573	tags=75%, list=27%, signal=103%
KEGG_TYPE_II_DIABETES_MELLITUS	KEGG_TYPE_II_DIABETES_MELLITUS		45	0.525329	1.65469	0.0296684	0.0674896	0.623	4441	tags=42%, list=26%, signal=57%
KEGG_COMPLEMENT_AND_COAGULATION_CASCADES	KEGG_COMPLEMENT_AND_COAGULATION_CASCADES		66	0.664457	1.65105	0.11655	0.0676389	0.63	2968	tags=35%, list=17%, signal=42%
KEGG_LYSOSOME	KEGG_LYSOSOME		119	0.497691	1.64486	0.0404412	0.0693273	0.649	4463	tags=42%, list=26%, signal=57%
KEGG_GLIOMA	KEGG_GLIOMA		65	0.467807	1.63942	0.00859107	0.0704419	0.666	4165	tags=34%, list=25%, signal=45%
KEGG_GNRH_SIGNALING_PATHWAY	KEGG_GNRH_SIGNALING_PATHWAY		97	0.434782	1.63144	0.014827	0.0726487	0.686	2812	tags=20%, list=17%, signal=23%
KEGG_ADHERENS_JUNCTION	KEGG_ADHERENS_JUNCTION		73	0.503543	1.62347	0.0185874	0.0749011	0.699	4465	tags=44%, list=26%, signal=59%
KEGG_ALDOSTERONE_REGULATED_SODIUM_REABSORPTION	KEGG_ALDOSTERONE_REGULATED_SODIUM_REABSORPTION		41	0.519344	1.61038	0.0448276	0.079407	0.717	3778	tags=39%, list=22%, signal=50%
KEGG_COLORECTAL_CANCER	KEGG_COLORECTAL_CANCER		62	0.444615	1.58814	0.0155979	0.0889786	0.759	3849	tags=31%, list=23%, signal=39%
KEGG_CHRONIC_MYELOID_LEUKEMIA	KEGG_CHRONIC_MYELOID_LEUKEMIA		73	0.440981	1.58475	0.0266904	0.0893687	0.767	3999	tags=36%, list=24%, signal=46%
KEGG_INTESTINAL_IMMUNE_NETWORK_FOR_IGA_PRODUCTION	KEGG_INTESTINAL_IMMUNE_NETWORK_FOR_IGA_PRODUCTION		32	0.63	1.58443	0.0519481	0.0880734	0.767	3838	tags=59%, list=23%, signal=77%
KEGG_VASOPRESSIN_REGULATED_WATER_REABSORPTION	KEGG_VASOPRESSIN_REGULATED_WATER_REABSORPTION		43	0.460634	1.5836	0.0252525	0.0870974	0.767	4690	tags=40%, list=28%, signal=55%
KEGG_GLYCOSAMINOGLYCAN_BIOSYNTHESIS_HEPARAN_SULFATE	KEGG_GLYCOSAMINOGLYCAN_BIOSYNTHESIS_HEPARAN_SULFATE		25	0.549825	1.58118	0.0383212	0.0869329	0.769	4946	tags=48%, list=29%, signal=68%
KEGG_ENDOCYTOSIS	KEGG_ENDOCYTOSIS		166	0.396585	1.56963	0.0198676	0.0910315	0.791	4928	tags=39%, list=29%, signal=54%
KEGG_DORSO_VENTRAL_AXIS_FORMATION	KEGG_DORSO_VENTRAL_AXIS_FORMATION		24	0.536078	1.53096	0.0442478	0.110827	0.84	3999	tags=38%, list=24%, signal=49%
KEGG_LONG_TERM_POTENTIATION	KEGG_LONG_TERM_POTENTIATION		68	0.429647	1.52866	0.033389	0.110314	0.84	3357	tags=28%, list=20%, signal=35%
KEGG_ALLOGRAFT_REJECTION	KEGG_ALLOGRAFT_REJECTION		17	0.664014	1.52113	0.0655738	0.11273	0.844	3438	tags=53%, list=20%, signal=66%
KEGG_ENDOMETRIAL_CANCER	KEGG_ENDOMETRIAL_CANCER		52	0.45431	1.51184	0.032316	0.116191	0.859	3999	tags=31%, list=24%, signal=40%
KEGG_EPITHELIAL_CELL_SIGNALING_IN_HELICOBACTER_PYLORI_INFECTION	KEGG_EPITHELIAL_CELL_SIGNALING_IN_HELICOBACTER_PYLORI_INFECTION		66	0.416	1.50252	0.0330578	0.120562	0.868	3599	tags=24%, list=21%, signal=31%
KEGG_SYSTEMIC_LUPUS_ERYTHEMATOSUS	KEGG_SYSTEMIC_LUPUS_ERYTHEMATOSUS		103	0.475497	1.49887	0.152753	0.120982	0.87	2948	tags=20%, list=17%, signal=25%
KEGG_NOD_LIKE_RECEPTOR_SIGNALING_PATHWAY	KEGG_NOD_LIKE_RECEPTOR_SIGNALING_PATHWAY		61	0.46851	1.49837	0.0540541	0.119606	0.87	3599	tags=36%, list=21%, signal=46%
KEGG_SMALL_CELL_LUNG_CANCER	KEGG_SMALL_CELL_LUNG_CANCER		84	0.426661	1.47639	0.0515098	0.13172	0.903	3778	tags=35%, list=22%, signal=44%
KEGG_NON_SMALL_CELL_LUNG_CANCER	KEGG_NON_SMALL_CELL_LUNG_CANCER		54	0.419021	1.47003	0.0603448	0.13433	0.909	4735	tags=33%, list=28%, signal=46%
KEGG_RIG_I_LIKE_RECEPTOR_SIGNALING_PATHWAY	KEGG_RIG_I_LIKE_RECEPTOR_SIGNALING_PATHWAY		67	0.412864	1.46904	0.0813149	0.133092	0.91	5917	tags=48%, list=35%, signal=73%
KEGG_PRIMARY_IMMUNODEFICIENCY	KEGG_PRIMARY_IMMUNODEFICIENCY		34	0.568178	1.46057	0.152344	0.137005	0.922	4535	tags=50%, list=27%, signal=68%
KEGG_PRIMARY_BILE_ACID_BIOSYNTHESIS	KEGG_PRIMARY_BILE_ACID_BIOSYNTHESIS		16	0.572436	1.45997	0.15565	0.135532	0.922	2938	tags=25%, list=17%, signal=30%
KEGG_TYPE_I_DIABETES_MELLITUS	KEGG_TYPE_I_DIABETES_MELLITUS		23	0.527797	1.44378	0.105263	0.144732	0.935	3438	tags=39%, list=20%, signal=49%
KEGG_PROGESTERONE_MEDIATED_OOCYTE_MATURATION	KEGG_PROGESTERONE_MEDIATED_OOCYTE_MATURATION		84	0.383958	1.44158	0.0530822	0.144128	0.938	2812	tags=24%, list=17%, signal=28%
KEGG_NOTCH_SIGNALING_PATHWAY	KEGG_NOTCH_SIGNALING_PATHWAY		46	0.440037	1.42676	0.0783242	0.153159	0.953	4168	tags=37%, list=25%, signal=49%
KEGG_AMYOTROPHIC_LATERAL_SCLEROSIS_ALS	KEGG_AMYOTROPHIC_LATERAL_SCLEROSIS_ALS		52	0.403928	1.42646	0.0613599	0.151522	0.954	3438	tags=29%, list=20%, signal=36%
KEGG_PHOSPHATIDYLINOSITOL_SIGNALING_SYSTEM	KEGG_PHOSPHATIDYLINOSITOL_SIGNALING_SYSTEM		74	0.411588	1.4088	0.107584	0.162326	0.963	3909	tags=32%, list=23%, signal=42%
KEGG_TASTE_TRANSDUCTION	KEGG_TASTE_TRANSDUCTION		47	0.42648	1.39342	0.112769	0.171416	0.968	2317	tags=13%, list=14%, signal=15%
KEGG_INOSITOL_PHOSPHATE_METABOLISM	KEGG_INOSITOL_PHOSPHATE_METABOLISM		53	0.41906	1.37814	0.108734	0.181528	0.974	3909	tags=34%, list=23%, signal=44%
KEGG_APOPTOSIS	KEGG_APOPTOSIS		85	0.389282	1.37238	0.0990991	0.183724	0.975	3778	tags=31%, list=22%, signal=39%
KEGG_SNARE_INTERACTIONS_IN_VESICULAR_TRANSPORT	KEGG_SNARE_INTERACTIONS_IN_VESICULAR_TRANSPORT		35	0.423322	1.37027	0.0928571	0.183017	0.976	5145	tags=46%, list=30%, signal=65%
KEGG_PATHOGENIC_ESCHERICHIA_COLI_INFECTION	KEGG_PATHOGENIC_ESCHERICHIA_COLI_INFECTION		52	0.396708	1.32883	0.137631	0.213966	0.988	4118	tags=35%, list=24%, signal=46%
KEGG_PPAR_SIGNALING_PATHWAY	KEGG_PPAR_SIGNALING_PATHWAY		68	0.386556	1.32319	0.184931	0.216445	0.991	4735	tags=34%, list=28%, signal=47%
KEGG_GLYCOSAMINOGLYCAN_DEGRADATION	KEGG_GLYCOSAMINOGLYCAN_DEGRADATION		21	0.486028	1.32143	0.172352	0.215413	0.992	4189	tags=43%, list=25%, signal=57%
KEGG_GRAFT_VERSUS_HOST_DISEASE	KEGG_GRAFT_VERSUS_HOST_DISEASE		19	0.559677	1.28477	0.247723	0.241987	0.995	3438	tags=37%, list=20%, signal=46%
KEGG_PROXIMAL_TUBULE_BICARBONATE_RECLAMATION	KEGG_PROXIMAL_TUBULE_BICARBONATE_RECLAMATION		23	0.446625	1.25942	0.205128	0.261814	0.996	1371	tags=17%, list=8%, signal=19%
KEGG_STEROID_HORMONE_BIOSYNTHESIS	KEGG_STEROID_HORMONE_BIOSYNTHESIS		46	0.387137	1.24953	0.231884	0.267621	0.996	1936	tags=11%, list=11%, signal=12%
KEGG_PHENYLALANINE_METABOLISM	KEGG_PHENYLALANINE_METABOLISM		18	0.438523	1.2168	0.257299	0.295678	0.998	3221	tags=28%, list=19%, signal=34%
KEGG_ETHER_LIPID_METABOLISM	KEGG_ETHER_LIPID_METABOLISM		27	0.383704	1.20006	0.225042	0.309933	1	3901	tags=26%, list=23%, signal=34%
KEGG_REGULATION_OF_AUTOPHAGY	KEGG_REGULATION_OF_AUTOPHAGY		32	0.359634	1.18951	0.234219	0.317438	1	4234	tags=28%, list=25%, signal=37%
KEGG_BLADDER_CANCER	KEGG_BLADDER_CANCER		40	0.33498	1.17332	0.222405	0.331539	1	3754	tags=23%, list=22%, signal=29%
KEGG_PURINE_METABOLISM	KEGG_PURINE_METABOLISM		149	0.289374	1.14498	0.246154	0.358642	1	786	tags=9%, list=5%, signal=10%
KEGG_METABOLISM_OF_XENOBIOTICS_BY_CYTOCHROME_P450	KEGG_METABOLISM_OF_XENOBIOTICS_BY_CYTOCHROME_P450		59	0.359903	1.09912	0.325626	0.40705	1	117	tags=5%, list=1%, signal=5%
KEGG_CARDIAC_MUSCLE_CONTRACTION	KEGG_CARDIAC_MUSCLE_CONTRACTION		71	0.320115	1.06735	0.385621	0.440419	1	2475	tags=18%, list=15%, signal=21%
KEGG_DRUG_METABOLISM_CYTOCHROME_P450	KEGG_DRUG_METABOLISM_CYTOCHROME_P450		62	0.359795	1.06181	0.338144	0.442163	1	688	tags=6%, list=4%, signal=7%
KEGG_ANTIGEN_PROCESSING_AND_PRESENTATION	KEGG_ANTIGEN_PROCESSING_AND_PRESENTATION		58	0.342995	1.05458	0.394046	0.446418	1	4535	tags=24%, list=27%, signal=33%
KEGG_ALPHA_LINOLENIC_ACID_METABOLISM	KEGG_ALPHA_LINOLENIC_ACID_METABOLISM		16	0.380472	1.04512	0.398589	0.45382	1	1984	tags=13%, list=12%, signal=14%
KEGG_OLFACTORY_TRANSDUCTION	KEGG_OLFACTORY_TRANSDUCTION		299	0.22829	0.985517	0.469251	0.525458	1	7506	tags=29%, list=44%, signal=52%
KEGG_VIBRIO_CHOLERAE_INFECTION	KEGG_VIBRIO_CHOLERAE_INFECTION		52	0.2797	0.952784	0.528796	0.565367	1	3553	tags=19%, list=21%, signal=24%
KEGG_HISTIDINE_METABOLISM	KEGG_HISTIDINE_METABOLISM		28	0.311572	0.930037	0.510204	0.591266	1	341	tags=7%, list=2%, signal=7%
KEGG_TYROSINE_METABOLISM	KEGG_TYROSINE_METABOLISM		42	0.279179	0.892157	0.51773	0.638628	1	3221	tags=14%, list=19%, signal=18%
KEGG_LINOLEIC_ACID_METABOLISM	KEGG_LINOLEIC_ACID_METABOLISM		26	0.30261	0.885371	0.514493	0.642452	1	1984	tags=8%, list=12%, signal=9%
KEGG_BETA_ALANINE_METABOLISM	KEGG_BETA_ALANINE_METABOLISM		22	0.309059	0.869438	0.532957	0.659301	1	1100	tags=9%, list=6%, signal=10%
KEGG_TRYPTOPHAN_METABOLISM	KEGG_TRYPTOPHAN_METABOLISM		37	0.270196	0.829071	0.59375	0.712213	1	3647	tags=19%, list=22%, signal=24%
KEGG_STARCH_AND_SUCROSE_METABOLISM	KEGG_STARCH_AND_SUCROSE_METABOLISM		40	0.255825	0.819254	0.626998	0.720621	1	5222	tags=25%, list=31%, signal=36%
KEGG_BASAL_TRANSCRIPTION_FACTORS	KEGG_BASAL_TRANSCRIPTION_FACTORS		32	0.272052	0.813553	0.6875	0.722392	1	827	tags=6%, list=5%, signal=7%
KEGG_GLYCOSPHINGOLIPID_BIOSYNTHESIS_LACTO_AND_NEOLACTO_SERIES	KEGG_GLYCOSPHINGOLIPID_BIOSYNTHESIS_LACTO_AND_NEOLACTO_SERIES		24	0.273837	0.787937	0.717117	0.75205	1	1857	tags=13%, list=11%, signal=14%
KEGG_CYTOSOLIC_DNA_SENSING_PATHWAY	KEGG_CYTOSOLIC_DNA_SENSING_PATHWAY		52	0.227226	0.765957	0.777778	0.776103	1	5887	tags=35%, list=35%, signal=53%
KEGG_AMINO_SUGAR_AND_NUCLEOTIDE_SUGAR_METABOLISM	KEGG_AMINO_SUGAR_AND_NUCLEOTIDE_SUGAR_METABOLISM		44	0.245075	0.762571	0.732865	0.774036	1	4294	tags=30%, list=25%, signal=39%
KEGG_OTHER_GLYCAN_DEGRADATION	KEGG_OTHER_GLYCAN_DEGRADATION		15	0.30158	0.750325	0.766082	0.78393	1	5491	tags=33%, list=32%, signal=49%
KEGG_NICOTINATE_AND_NICOTINAMIDE_METABOLISM	KEGG_NICOTINATE_AND_NICOTINAMIDE_METABOLISM		21	0.234384	0.729624	0.839286	0.806182	1	4157	tags=24%, list=25%, signal=31%
KEGG_THYROID_CANCER	KEGG_THYROID_CANCER		29	0.218259	0.722393	0.869489	0.808775	1	3056	tags=14%, list=18%, signal=17%
KEGG_PANTOTHENATE_AND_COA_BIOSYNTHESIS	KEGG_PANTOTHENATE_AND_COA_BIOSYNTHESIS		16	0.256509	0.703828	0.820976	0.825838	1	1906	tags=13%, list=11%, signal=14%
KEGG_SPHINGOLIPID_METABOLISM	KEGG_SPHINGOLIPID_METABOLISM		33	0.216732	0.684861	0.863388	0.842482	1	6255	tags=45%, list=37%, signal=72%
KEGG_O_GLYCAN_BIOSYNTHESIS	KEGG_O_GLYCAN_BIOSYNTHESIS		25	0.197479	0.558733	0.952727	0.951416	1	4696	tags=28%, list=28%, signal=39%
KEGG_RETINOL_METABOLISM	KEGG_RETINOL_METABOLISM		52	0.123288	0.359276	0.989429	0.997693	1	6375	tags=23%, list=38%, signal=37%
