# Supplementary material for: MGP Promotes Colon Cancer Proliferation by Activating the NF-κB Pathway through Upregulation of the Calcium Signaling Pathway
Source: Mol Ther Oncolytics. 2020 Apr 19;17:371–83. doi: 10.1016/j.omto.2020.04.005 (PMC7210384; doi:10.1016/j.omto.2020.04.005)
Supplement: Table S5. Details and the Raw Data of the GSEA (BIOCARTA) Analysis for MGP [file mmc4.xls]

## Sheet: 9a395ef7c88557f0
Table S5. GSEA (BIOCARTA) analysis for MGP.
NAME	GS<br> follow link to MSigDB	GS DETAILS	SIZE	ES	NES	NOM p-val	FDR q-val	FWER p-val	RANK AT MAX	LEADING EDGE
BIOCARTA_NFAT_PATHWAY	BIOCARTA_NFAT_PATHWAY	Details ...	52	0.62997	2.05153	0	0.0472771	0.019	3954	tags=44%, list=23%, signal=57%
BIOCARTA_SPPA_PATHWAY	BIOCARTA_SPPA_PATHWAY	Details ...	22	0.662029	1.92186	0	0.103054	0.086	2441	tags=32%, list=14%, signal=37%
BIOCARTA_AGR_PATHWAY	BIOCARTA_AGR_PATHWAY	Details ...	36	0.610816	1.88669	0	0.0974201	0.126	2859	tags=33%, list=17%, signal=40%
BIOCARTA_INTEGRIN_PATHWAY	BIOCARTA_INTEGRIN_PATHWAY	Details ...	37	0.651266	1.87059	0.00187617	0.0804979	0.138	2859	tags=46%, list=17%, signal=55%
BIOCARTA_ECM_PATHWAY	BIOCARTA_ECM_PATHWAY	Details ...	24	0.665688	1.84808	0.00380228	0.0803933	0.16	2519	tags=42%, list=15%, signal=49%
BIOCARTA_PDGF_PATHWAY	BIOCARTA_PDGF_PATHWAY	Details ...	32	0.648741	1.84364	0.00189394	0.0692768	0.165	3999	tags=53%, list=24%, signal=69%
BIOCARTA_IGF1_PATHWAY	BIOCARTA_IGF1_PATHWAY	Details ...	21	0.651148	1.81564	0.00184843	0.0773293	0.2	3999	tags=48%, list=24%, signal=62%
BIOCARTA_IL2_PATHWAY	BIOCARTA_IL2_PATHWAY	Details ...	22	0.655666	1.81144	0.00196078	0.0703264	0.206	2929	tags=41%, list=17%, signal=49%
BIOCARTA_FCER1_PATHWAY	BIOCARTA_FCER1_PATHWAY	Details ...	38	0.607567	1.81037	0	0.0633975	0.208	4548	tags=50%, list=27%, signal=68%
BIOCARTA_HDAC_PATHWAY	BIOCARTA_HDAC_PATHWAY	Details ...	28	0.635648	1.81006	0.00369686	0.057271	0.209	3915	tags=57%, list=23%, signal=74%
BIOCARTA_NO1_PATHWAY	BIOCARTA_NO1_PATHWAY	Details ...	30	0.588465	1.8022	0.00524476	0.0570594	0.227	3914	tags=43%, list=23%, signal=56%
BIOCARTA_TCR_PATHWAY	BIOCARTA_TCR_PATHWAY	Details ...	44	0.618258	1.79794	0.00196464	0.0543294	0.231	3999	tags=52%, list=24%, signal=68%
BIOCARTA_EGF_PATHWAY	BIOCARTA_EGF_PATHWAY	Details ...	31	0.620883	1.79608	0.00185874	0.0519451	0.237	3999	tags=48%, list=24%, signal=63%
BIOCARTA_NOS1_PATHWAY	BIOCARTA_NOS1_PATHWAY	Details ...	21	0.6113	1.79578	0	0.0482347	0.237	2988	tags=38%, list=18%, signal=46%
BIOCARTA_BIOPEPTIDES_PATHWAY	BIOCARTA_BIOPEPTIDES_PATHWAY	Details ...	42	0.562677	1.78124	0.0104712	0.0508245	0.257	4165	tags=43%, list=25%, signal=57%
BIOCARTA_BCR_PATHWAY	BIOCARTA_BCR_PATHWAY	Details ...	34	0.587792	1.77865	0.00196078	0.0488707	0.258	4548	tags=47%, list=27%, signal=64%
BIOCARTA_RAC1_PATHWAY	BIOCARTA_RAC1_PATHWAY	Details ...	23	0.622451	1.76624	0.00381679	0.0516078	0.276	3921	tags=57%, list=23%, signal=73%
BIOCARTA_GCR_PATHWAY	BIOCARTA_GCR_PATHWAY	Details ...	19	0.63259	1.76064	0.011257	0.0512486	0.29	3887	tags=53%, list=23%, signal=68%
BIOCARTA_INSULIN_PATHWAY	BIOCARTA_INSULIN_PATHWAY	Details ...	22	0.603803	1.7591	0.00900901	0.04957	0.295	4441	tags=45%, list=26%, signal=61%
BIOCARTA_COMP_PATHWAY	BIOCARTA_COMP_PATHWAY	Details ...	16	0.800384	1.74435	0.0660592	0.0542794	0.32	2871	tags=50%, list=17%, signal=60%
BIOCARTA_ALK_PATHWAY	BIOCARTA_ALK_PATHWAY	Details ...	36	0.575241	1.74318	0.00566038	0.0521501	0.324	4265	tags=44%, list=25%, signal=59%
BIOCARTA_PAR1_PATHWAY	BIOCARTA_PAR1_PATHWAY	Details ...	36	0.612498	1.73073	0.012963	0.0555393	0.35	5263	tags=72%, list=31%, signal=104%
BIOCARTA_LONGEVITY_PATHWAY	BIOCARTA_LONGEVITY_PATHWAY	Details ...	15	0.648424	1.72581	0.0194932	0.0552368	0.358	4336	tags=67%, list=26%, signal=89%
BIOCARTA_LAIR_PATHWAY	BIOCARTA_LAIR_PATHWAY	Details ...	16	0.77976	1.7238	0.0232558	0.0538542	0.36	3438	tags=75%, list=20%, signal=94%
BIOCARTA_CSK_PATHWAY	BIOCARTA_CSK_PATHWAY	Details ...	20	0.675393	1.71373	0.0214425	0.0565833	0.382	3892	tags=60%, list=23%, signal=78%
BIOCARTA_NGF_PATHWAY	BIOCARTA_NGF_PATHWAY	Details ...	18	0.6335	1.71116	0.00580271	0.0559642	0.387	4548	tags=50%, list=27%, signal=68%
BIOCARTA_GPCR_PATHWAY	BIOCARTA_GPCR_PATHWAY	Details ...	33	0.534385	1.70937	0.00185185	0.0547844	0.39	4548	tags=42%, list=27%, signal=58%
BIOCARTA_MET_PATHWAY	BIOCARTA_MET_PATHWAY	Details ...	37	0.577182	1.70886	0.00564972	0.0530117	0.391	4188	tags=43%, list=25%, signal=57%
BIOCARTA_EDG1_PATHWAY	BIOCARTA_EDG1_PATHWAY	Details ...	25	0.586559	1.70272	0.0267176	0.0534361	0.401	5263	tags=64%, list=31%, signal=93%
BIOCARTA_IL10_PATHWAY	BIOCARTA_IL10_PATHWAY	Details ...	17	0.742165	1.69738	0.0135922	0.0540917	0.414	3722	tags=76%, list=22%, signal=98%
BIOCARTA_IL2RB_PATHWAY	BIOCARTA_IL2RB_PATHWAY	Details ...	38	0.562819	1.69726	0.0164534	0.0524721	0.415	3999	tags=47%, list=24%, signal=62%
BIOCARTA_IL7_PATHWAY	BIOCARTA_IL7_PATHWAY	Details ...	17	0.713025	1.69542	0.0153551	0.051696	0.42	3939	tags=71%, list=23%, signal=92%
BIOCARTA_CTCF_PATHWAY	BIOCARTA_CTCF_PATHWAY	Details ...	23	0.623547	1.69459	0.0194553	0.0503	0.42	4219	tags=57%, list=25%, signal=75%
BIOCARTA_TPO_PATHWAY	BIOCARTA_TPO_PATHWAY	Details ...	24	0.607904	1.68714	0.0114068	0.0526316	0.441	4548	tags=54%, list=27%, signal=74%
BIOCARTA_PTEN_PATHWAY	BIOCARTA_PTEN_PATHWAY	Details ...	18	0.629644	1.68706	0.0174757	0.0511278	0.441	4541	tags=56%, list=27%, signal=76%
BIOCARTA_CCR5_PATHWAY	BIOCARTA_CCR5_PATHWAY	Details ...	16	0.653762	1.68332	0.0210325	0.0508914	0.446	1949	tags=31%, list=11%, signal=35%
BIOCARTA_GH_PATHWAY	BIOCARTA_GH_PATHWAY	Details ...	28	0.568376	1.68173	0.0126812	0.0500845	0.447	4548	tags=61%, list=27%, signal=83%
BIOCARTA_NKT_PATHWAY	BIOCARTA_NKT_PATHWAY	Details ...	29	0.678225	1.67958	0.0304183	0.049909	0.452	3926	tags=62%, list=23%, signal=81%
BIOCARTA_IL6_PATHWAY	BIOCARTA_IL6_PATHWAY	Details ...	22	0.620429	1.67772	0.0231214	0.0493608	0.456	3999	tags=50%, list=24%, signal=65%
BIOCARTA_PGC1A_PATHWAY	BIOCARTA_PGC1A_PATHWAY	Details ...	22	0.597672	1.66651	0.0132576	0.0524362	0.473	3117	tags=50%, list=18%, signal=61%
BIOCARTA_TOB1_PATHWAY	BIOCARTA_TOB1_PATHWAY	Details ...	19	0.709175	1.66502	0.0276134	0.0518238	0.478	2929	tags=63%, list=17%, signal=76%
BIOCARTA_SHH_PATHWAY	BIOCARTA_SHH_PATHWAY	Details ...	16	0.660251	1.66003	0.00756144	0.0527612	0.494	1950	tags=38%, list=11%, signal=42%
BIOCARTA_VIP_PATHWAY	BIOCARTA_VIP_PATHWAY	Details ...	25	0.595759	1.65641	0.0172414	0.0533061	0.504	3921	tags=52%, list=23%, signal=68%
BIOCARTA_BAD_PATHWAY	BIOCARTA_BAD_PATHWAY	Details ...	25	0.568171	1.65385	0.0107527	0.0528702	0.508	3915	tags=48%, list=23%, signal=62%
BIOCARTA_AMI_PATHWAY	BIOCARTA_AMI_PATHWAY	Details ...	20	0.66278	1.65361	0.112016	0.0517406	0.508	3878	tags=40%, list=23%, signal=52%
BIOCARTA_P38MAPK_PATHWAY	BIOCARTA_P38MAPK_PATHWAY	Details ...	39	0.512299	1.65098	0.0126812	0.0518064	0.515	4265	tags=44%, list=25%, signal=58%
BIOCARTA_ACH_PATHWAY	BIOCARTA_ACH_PATHWAY	Details ...	16	0.580887	1.64482	0.0151515	0.0529019	0.525	4541	tags=44%, list=27%, signal=60%
BIOCARTA_DC_PATHWAY	BIOCARTA_DC_PATHWAY	Details ...	22	0.646238	1.64156	0.0531136	0.0534124	0.533	3201	tags=45%, list=19%, signal=56%
BIOCARTA_MYOSIN_PATHWAY	BIOCARTA_MYOSIN_PATHWAY	Details ...	30	0.588918	1.64026	0.028777	0.0528313	0.533	5242	tags=67%, list=31%, signal=96%
BIOCARTA_IGF1R_PATHWAY	BIOCARTA_IGF1R_PATHWAY	Details ...	23	0.555998	1.63622	0.0161002	0.0533898	0.539	3999	tags=48%, list=24%, signal=62%
BIOCARTA_AT1R_PATHWAY	BIOCARTA_AT1R_PATHWAY	Details ...	31	0.520307	1.63444	0.0177936	0.0530843	0.542	3999	tags=32%, list=24%, signal=42%
BIOCARTA_INFLAM_PATHWAY	BIOCARTA_INFLAM_PATHWAY	Details ...	26	0.634079	1.61988	0.0459559	0.0581136	0.57	3438	tags=42%, list=20%, signal=53%
BIOCARTA_CXCR4_PATHWAY	BIOCARTA_CXCR4_PATHWAY	Details ...	23	0.56403	1.61387	0.0237226	0.0594832	0.583	3887	tags=35%, list=23%, signal=45%
BIOCARTA_PPARA_PATHWAY	BIOCARTA_PPARA_PATHWAY	Details ...	56	0.474644	1.60617	0.0245184	0.0623579	0.602	3939	tags=38%, list=23%, signal=49%
BIOCARTA_CALCINEURIN_PATHWAY	BIOCARTA_CALCINEURIN_PATHWAY	Details ...	17	0.59692	1.60265	0.0215686	0.0627241	0.613	5304	tags=65%, list=31%, signal=94%
BIOCARTA_ERK5_PATHWAY	BIOCARTA_ERK5_PATHWAY	Details ...	17	0.604528	1.59991	0.0338983	0.0627638	0.616	2539	tags=47%, list=15%, signal=55%
BIOCARTA_GSK3_PATHWAY	BIOCARTA_GSK3_PATHWAY	Details ...	27	0.539572	1.58673	0.0424354	0.0671685	0.644	3599	tags=37%, list=21%, signal=47%
BIOCARTA_IL22BP_PATHWAY	BIOCARTA_IL22BP_PATHWAY	Details ...	16	0.701492	1.58452	0.0493097	0.0671676	0.648	3722	tags=69%, list=22%, signal=88%
BIOCARTA_AKT_PATHWAY	BIOCARTA_AKT_PATHWAY	Details ...	22	0.540961	1.58302	0.0333952	0.0667485	0.652	4541	tags=55%, list=27%, signal=74%
BIOCARTA_GATA3_PATHWAY	BIOCARTA_GATA3_PATHWAY	Details ...	16	0.607214	1.57645	0.0295749	0.0689415	0.667	3820	tags=44%, list=23%, signal=56%
BIOCARTA_TGFB_PATHWAY	BIOCARTA_TGFB_PATHWAY	Details ...	19	0.625677	1.57131	0.04	0.0700496	0.675	4969	tags=74%, list=29%, signal=104%
BIOCARTA_CTLA4_PATHWAY	BIOCARTA_CTLA4_PATHWAY	Details ...	17	0.727707	1.56793	0.0504032	0.0704775	0.683	3999	tags=82%, list=24%, signal=108%
BIOCARTA_UCALPAIN_PATHWAY	BIOCARTA_UCALPAIN_PATHWAY	Details ...	17	0.606553	1.56023	0.0613027	0.0732403	0.694	2859	tags=41%, list=17%, signal=49%
BIOCARTA_INTRINSIC_PATHWAY	BIOCARTA_INTRINSIC_PATHWAY	Details ...	23	0.644809	1.5537	0.143519	0.0747395	0.703	3969	tags=35%, list=23%, signal=45%
BIOCARTA_CREB_PATHWAY	BIOCARTA_CREB_PATHWAY	Details ...	27	0.511035	1.54468	0.0261194	0.0776193	0.716	4165	tags=41%, list=25%, signal=54%
BIOCARTA_ERK_PATHWAY	BIOCARTA_ERK_PATHWAY	Details ...	28	0.497307	1.54405	0.0322004	0.0767546	0.717	3999	tags=39%, list=24%, signal=51%
BIOCARTA_PML_PATHWAY	BIOCARTA_PML_PATHWAY	Details ...	17	0.559879	1.54077	0.053211	0.0772887	0.725	5066	tags=59%, list=30%, signal=84%
BIOCARTA_HER2_PATHWAY	BIOCARTA_HER2_PATHWAY	Details ...	21	0.578894	1.53476	0.0446097	0.079374	0.736	3999	tags=57%, list=24%, signal=75%
BIOCARTA_GLEEVEC_PATHWAY	BIOCARTA_GLEEVEC_PATHWAY	Details ...	23	0.541022	1.53054	0.0460405	0.0802202	0.737	3999	tags=39%, list=24%, signal=51%
BIOCARTA_EPO_PATHWAY	BIOCARTA_EPO_PATHWAY	Details ...	19	0.527514	1.53024	0.035461	0.0790897	0.737	5000	tags=42%, list=29%, signal=60%
BIOCARTA_MCALPAIN_PATHWAY	BIOCARTA_MCALPAIN_PATHWAY		24	0.52972	1.52801	0.0582878	0.0789744	0.737	2988	tags=29%, list=18%, signal=35%
BIOCARTA_TH1TH2_PATHWAY	BIOCARTA_TH1TH2_PATHWAY		17	0.642206	1.52526	0.072407	0.0793381	0.745	3926	tags=59%, list=23%, signal=76%
BIOCARTA_NFKB_PATHWAY	BIOCARTA_NFKB_PATHWAY		23	0.582842	1.52368	0.0603113	0.079062	0.747	5698	tags=78%, list=34%, signal=118%
BIOCARTA_MAPK_PATHWAY	BIOCARTA_MAPK_PATHWAY		86	0.437121	1.50123	0.0330275	0.0906657	0.786	5001	tags=42%, list=29%, signal=59%
BIOCARTA_CARDIACEGF_PATHWAY	BIOCARTA_CARDIACEGF_PATHWAY		18	0.543302	1.50025	0.0720562	0.0899663	0.788	5362	tags=61%, list=32%, signal=89%
BIOCARTA_VEGF_PATHWAY	BIOCARTA_VEGF_PATHWAY		29	0.46674	1.48985	0.0693069	0.0940378	0.799	3579	tags=38%, list=21%, signal=48%
BIOCARTA_NTHI_PATHWAY	BIOCARTA_NTHI_PATHWAY		23	0.577524	1.48547	0.0848126	0.0953355	0.808	4265	tags=61%, list=25%, signal=81%
BIOCARTA_TNFR2_PATHWAY	BIOCARTA_TNFR2_PATHWAY		18	0.610655	1.48306	0.0813492	0.0957577	0.811	5680	tags=78%, list=33%, signal=117%
BIOCARTA_FMLP_PATHWAY	BIOCARTA_FMLP_PATHWAY		35	0.462641	1.47728	0.0575139	0.0978912	0.822	3921	tags=37%, list=23%, signal=48%
BIOCARTA_NKCELLS_PATHWAY	BIOCARTA_NKCELLS_PATHWAY		19	0.558396	1.45779	0.0839552	0.107989	0.85	4390	tags=42%, list=26%, signal=57%
BIOCARTA_CCR3_PATHWAY	BIOCARTA_CCR3_PATHWAY		22	0.474559	1.45646	0.0752688	0.107624	0.854	5873	tags=50%, list=35%, signal=76%
BIOCARTA_TFF_PATHWAY	BIOCARTA_TFF_PATHWAY		21	0.491684	1.45503	0.0516252	0.107311	0.856	3999	tags=43%, list=24%, signal=56%
BIOCARTA_ERYTH_PATHWAY	BIOCARTA_ERYTH_PATHWAY		15	0.6144	1.45386	0.107664	0.10665	0.857	3433	tags=33%, list=20%, signal=42%
BIOCARTA_CYTOKINE_PATHWAY	BIOCARTA_CYTOKINE_PATHWAY		20	0.559538	1.42178	0.117757	0.124846	0.884	3438	tags=40%, list=20%, signal=50%
BIOCARTA_CD40_PATHWAY	BIOCARTA_CD40_PATHWAY		15	0.605875	1.42005	0.104208	0.124655	0.885	5680	tags=80%, list=33%, signal=120%
BIOCARTA_IL1R_PATHWAY	BIOCARTA_IL1R_PATHWAY		33	0.479156	1.39872	0.119403	0.136931	0.9	5366	tags=55%, list=32%, signal=80%
BIOCARTA_TOLL_PATHWAY	BIOCARTA_TOLL_PATHWAY		37	0.472026	1.39466	0.117308	0.13838	0.903	5866	tags=54%, list=35%, signal=82%
BIOCARTA_RELA_PATHWAY	BIOCARTA_RELA_PATHWAY		16	0.548796	1.37994	0.12939	0.146894	0.908	5698	tags=75%, list=34%, signal=113%
BIOCARTA_RHO_PATHWAY	BIOCARTA_RHO_PATHWAY		32	0.452044	1.37336	0.119266	0.150634	0.914	2519	tags=22%, list=15%, signal=26%
BIOCARTA_SPRY_PATHWAY	BIOCARTA_SPRY_PATHWAY		17	0.508616	1.36426	0.093633	0.15534	0.921	2810	tags=29%, list=17%, signal=35%
BIOCARTA_MTA3_PATHWAY	BIOCARTA_MTA3_PATHWAY		18	0.482709	1.35394	0.151786	0.16207	0.928	2144	tags=33%, list=13%, signal=38%
BIOCARTA_NO2IL12_PATHWAY	BIOCARTA_NO2IL12_PATHWAY		17	0.645945	1.33352	0.236842	0.175929	0.937	2587	tags=53%, list=15%, signal=62%
BIOCARTA_RAS_PATHWAY	BIOCARTA_RAS_PATHWAY		23	0.444119	1.31766	0.129032	0.187262	0.948	5362	tags=35%, list=32%, signal=51%
BIOCARTA_STATHMIN_PATHWAY	BIOCARTA_STATHMIN_PATHWAY		19	0.494585	1.30949	0.19186	0.191607	0.954	3117	tags=47%, list=18%, signal=58%
BIOCARTA_41BB_PATHWAY	BIOCARTA_41BB_PATHWAY		17	0.520805	1.30755	0.188976	0.191031	0.954	3921	tags=41%, list=23%, signal=54%
BIOCARTA_BCELLSURVIVAL_PATHWAY	BIOCARTA_BCELLSURVIVAL_PATHWAY		16	0.462061	1.30231	0.140655	0.193088	0.959	1792	tags=25%, list=11%, signal=28%
BIOCARTA_MEF2D_PATHWAY	BIOCARTA_MEF2D_PATHWAY		17	0.487922	1.29995	0.162791	0.192765	0.959	3939	tags=41%, list=23%, signal=54%
BIOCARTA_IL12_PATHWAY	BIOCARTA_IL12_PATHWAY		21	0.512691	1.22241	0.284569	0.2613	0.98	5412	tags=62%, list=32%, signal=91%
BIOCARTA_ETS_PATHWAY	BIOCARTA_ETS_PATHWAY		18	0.442208	1.20132	0.255985	0.279282	0.981	4301	tags=44%, list=25%, signal=59%
BIOCARTA_NDKDYNAMIN_PATHWAY	BIOCARTA_NDKDYNAMIN_PATHWAY		17	0.424161	1.19497	0.247689	0.282675	0.983	5593	tags=59%, list=33%, signal=88%
BIOCARTA_RARRXR_PATHWAY	BIOCARTA_RARRXR_PATHWAY		15	0.443923	1.19328	0.226691	0.28172	0.983	5616	tags=60%, list=33%, signal=90%
BIOCARTA_BARRESTIN_SRC_PATHWAY	BIOCARTA_BARRESTIN_SRC_PATHWAY		15	0.412548	1.18475	0.229021	0.28767	0.986	5865	tags=53%, list=35%, signal=81%
BIOCARTA_EIF4_PATHWAY	BIOCARTA_EIF4_PATHWAY		24	0.396476	1.16794	0.25	0.302445	0.988	3639	tags=29%, list=21%, signal=37%
BIOCARTA_KERATINOCYTE_PATHWAY	BIOCARTA_KERATINOCYTE_PATHWAY		46	0.353428	1.1642	0.267135	0.302788	0.988	5362	tags=37%, list=32%, signal=54%
BIOCARTA_ACTINY_PATHWAY	BIOCARTA_ACTINY_PATHWAY		20	0.423456	1.15008	0.296154	0.315288	0.989	4118	tags=40%, list=24%, signal=53%
BIOCARTA_STRESS_PATHWAY	BIOCARTA_STRESS_PATHWAY		25	0.383877	1.14951	0.289179	0.313094	0.989	5698	tags=52%, list=34%, signal=78%
BIOCARTA_HCMV_PATHWAY	BIOCARTA_HCMV_PATHWAY		17	0.425484	1.14728	0.296296	0.312377	0.989	3921	tags=35%, list=23%, signal=46%
BIOCARTA_CDMAC_PATHWAY	BIOCARTA_CDMAC_PATHWAY		16	0.414374	1.12691	0.314233	0.330832	0.993	6798	tags=56%, list=40%, signal=94%
BIOCARTA_P53HYPOXIA_PATHWAY	BIOCARTA_P53HYPOXIA_PATHWAY		22	0.380277	1.10035	0.325926	0.355589	0.995	4583	tags=27%, list=27%, signal=37%
BIOCARTA_ARF_PATHWAY	BIOCARTA_ARF_PATHWAY		17	0.374105	1.07825	0.341223	0.378231	0.997	3579	tags=35%, list=21%, signal=45%
BIOCARTA_PITX2_PATHWAY	BIOCARTA_PITX2_PATHWAY		15	0.423105	1.06355	0.396584	0.393163	0.998	3939	tags=40%, list=23%, signal=52%
BIOCARTA_MAL_PATHWAY	BIOCARTA_MAL_PATHWAY		19	0.355275	1.04131	0.407619	0.417118	0.999	3921	tags=32%, list=23%, signal=41%
BIOCARTA_CARM_ER_PATHWAY	BIOCARTA_CARM_ER_PATHWAY		34	0.307097	1.02527	0.415126	0.433047	0.999	3939	tags=26%, list=23%, signal=34%
BIOCARTA_HSP27_PATHWAY	BIOCARTA_HSP27_PATHWAY		15	0.354448	0.977096	0.497364	0.491427	1	3682	tags=33%, list=22%, signal=43%
BIOCARTA_TID_PATHWAY	BIOCARTA_TID_PATHWAY		19	0.355588	0.968658	0.485493	0.498147	1	5680	tags=53%, list=33%, signal=79%
BIOCARTA_CHREBP2_PATHWAY	BIOCARTA_CHREBP2_PATHWAY		40	0.277783	0.95914	0.5	0.507084	1	3915	tags=23%, list=23%, signal=29%
BIOCARTA_CDC42RAC_PATHWAY	BIOCARTA_CDC42RAC_PATHWAY		16	0.384255	0.956202	0.51938	0.507038	1	5263	tags=38%, list=31%, signal=54%
BIOCARTA_ARAP_PATHWAY	BIOCARTA_ARAP_PATHWAY		17	0.382201	0.944264	0.528736	0.519613	1	5078	tags=35%, list=30%, signal=50%
BIOCARTA_HIF_PATHWAY	BIOCARTA_HIF_PATHWAY		15	0.352128	0.941998	0.531792	0.518296	1	4400	tags=40%, list=26%, signal=54%
BIOCARTA_G1_PATHWAY	BIOCARTA_G1_PATHWAY		28	0.305975	0.932948	0.504726	0.525926	1	2579	tags=21%, list=15%, signal=25%
BIOCARTA_PYK2_PATHWAY	BIOCARTA_PYK2_PATHWAY		27	0.289304	0.899584	0.602151	0.56775	1	4548	tags=22%, list=27%, signal=30%
BIOCARTA_IGF1MTOR_PATHWAY	BIOCARTA_IGF1MTOR_PATHWAY		20	0.304048	0.894642	0.632692	0.56985	1	3639	tags=25%, list=21%, signal=32%
BIOCARTA_WNT_PATHWAY	BIOCARTA_WNT_PATHWAY		26	0.283013	0.882881	0.636194	0.581256	1	5605	tags=38%, list=33%, signal=57%
BIOCARTA_MPR_PATHWAY	BIOCARTA_MPR_PATHWAY		34	0.259081	0.822539	0.706927	0.662517	1	4118	tags=26%, list=24%, signal=35%
BIOCARTA_PTDINS_PATHWAY	BIOCARTA_PTDINS_PATHWAY		22	0.251504	0.766802	0.807692	0.738847	1	5593	tags=32%, list=33%, signal=47%
BIOCARTA_HIVNEF_PATHWAY	BIOCARTA_HIVNEF_PATHWAY		57	0.221959	0.745688	0.826476	0.763276	1	4103	tags=25%, list=24%, signal=32%
BIOCARTA_CK1_PATHWAY	BIOCARTA_CK1_PATHWAY		17	0.228812	0.65944	0.896552	0.867673	1	5304	tags=29%, list=31%, signal=43%
BIOCARTA_CERAMIDE_PATHWAY	BIOCARTA_CERAMIDE_PATHWAY		22	0.211488	0.630414	0.950998	0.891312	1	5865	tags=41%, list=35%, signal=62%
BIOCARTA_MTOR_PATHWAY	BIOCARTA_MTOR_PATHWAY		23	0.195826	0.588672	0.957774	0.922062	1	3954	tags=22%, list=23%, signal=28%
